# Supplementary material for: Mass Mortality Caused by Highly Pathogenic Influenza A(H5N1) Virus in Sandwich Terns, the Netherlands, 2022
Source: Emerg Infect Dis. 2022 Dec;28(12):2538–42. doi: 10.3201/eid2812.221292 (PMC9707584; doi:10.3201/eid2812.221292)
Supplement: Appendix 1 — Additional data from study of mass mortality caused by highly pathogenic influenza A(H5N1) virus in Sandwich terns, the Netherlands, 2022 [file 22-1292-Techapp-s1.xlsx]

## Sheet: Appendix 1 Table 1
Article DOI: https://doi.org/10.3201/eid2812.221292
Mass Mortality Caused by Highly Pathogenic Influenza A(H5N1) Virus in Sandwich Terns, the Netherlands, 2022
Appendix 1 Table 1. Counts of live, dead and removed Sandwich terns at the 10 breeding colonies, The Netherlands 2022
Colony	COLONY 1. GRIEND (53.256°N, 5.260°E)												COLONY 2. STEENPLAAT (53.188°N, 4.894°E)												COLONY 3. WAGEJOT (53.090°N, 4.898°E)												COLONY 4. DE PETTEN (53.012°N, 4.757°E)												COLONY 5. DE PUTTEN (53.737°N, 4.647°E)
	Data from Allix Brenninkmeijer, Jan Veen, and Arie Baas												Data from Mardik Leopold, assisted during collection by Jan van Dijk, Susanne Kühn, Toon Pop and Marc Plomp												Data from Mardik Leopold, assisted during collection by Susanne Kühn, Eckard Boot, Marc Plomp, and Bob Loos												Data from Mardik Leopold, assisted during collection by Susanne Kühn, Eckard Boot, Marc Plomp, Bob Loos, Vicent Stork, Loran Tinga												Data from Jitske Esselaar, Mónika Z. Ballman, and Rob van Bemmelen
	Other bird species: Black-headed Gull, Common Tern, Eurasian Oystercatcher, European Herring Gull, Lesser Black-backed Gull,												Other bird species: Black-headed Gull, Common Tern, Eurasian Oystercatcher, European Herring Gull, Common Tern, Arctic Tern, Little Tern												Other bird species: Black-headed Gull, Common Tern												Other bird species: Black-headed Gull, Common Tern, Eurasian Oystercatcher, European Avocet, Egyptian Goose, Greylag Goose,
	Greater Black-backed Gull												Mammals: Grey Seal, Harbour Seal												Mammals: Feral Cat, Brown Rat												Common Shelduck
	Mammals: Grey Seal, Harbour Seal												Legend:* = removed from colony												Legend:* = removed from colony												Mammals: Feral Cat, Brown Rat												Legend:* = removed from colony
	Legend:* = removed from colony																																				Legend:* = removed from colony; @ = removed from colony outskirts
	Count	Number of	Numbers observed alive			Numbers dead						Late	Count	Number of	Numbers observed alive			Numbers dead						Late	Count	Number of	Numbers observed alive			Numbers dead						Late	Count	Number of	Numbers observed alive			Numbers dead						Late	Count
Date	Method	breeding pairs	Adults	Fledgelings	Chicks	Adults		Chicks		Other species		arrival	Method	breeding pairs	Adults	Fledgelings	Chicks	Adults		Chicks		Other species		arrival	Method	breeding pairs	Adults	Fledgelings	Chicks	Adults		Chicks		Other species		arrival	Method	breeding pairs	Adults	Fledgelings	Chicks	Adults		Chicks		Other species		arrival	Method
2022-03-19
:
2022-04-21
:
2022-05-07
2022-05-08
2022-05-09
2022-05-10
2022-05-11
2022-05-12
:
2022-05-17
:
2022-05-20
:
2022-05-26																									Drone	1176				0							Drone	3374				13	@
2022-05-27
2022-05-28
2022-05-29																																										56	@			6	@
2022-05-30	Ground	2100				1				1																								1								35	@			2	@		Ground
2022-05-31	(pc counter)
2022-06-01						2				3		700																														120	@
2022-06-02						1
2022-06-03
2022-06-04																														present												200	@			5	@
2022-06-05																														necrophilia observed
2022-06-06																																										269	@			16	@
2022-06-07						2																								5
2022-06-08																																										319	@			11	@
2022-06-09						7																								39	*	hundreds				many abandoned eggs						316	@			5	@
2022-06-10						2				2																																307	@			3	@
2022-06-11						18	*			5
2022-06-12			300									0																														290	@			16	@
2022-06-13						38	*			7																														5		1106	*	thousands	*	119	*
2022-06-14																																										82	@			5	@
2022-06-15																														79	*			6	*
2022-06-16						68	*	298	*	7	*																															55	@			4	@
2022-06-17						44	*			19																			100	13	*			2	*
2022-06-18			300
2022-06-19						33	*			9																	200		< 50	13	*			3	*					5		23	@
2022-06-20
2022-06-21													Ground	0 (150 abandoned nests)		0	0	75		0		5		likely late settlement					< 25	15	*			4	*							16	@			4	@
2022-06-22						65	*	12	*	6
2022-06-23						14	*	102	*	9
2022-06-24																	0	107	*	0		26	*
2022-06-25			100			21	*			6
2022-06-26						23	*	12	*	13																			0	6	*			3	*
2022-06-27
2022-06-28						3	*	1	*
2022-06-29																																										109	*	not recorded	*	81	*
2022-06-30
2022-07-01
2022-07-02				20
2022-07-03
2022-07-04
2022-07-05
2022-07-06
2022-07-07
2022-07-08
2022-07-09
2022-07-10
Summary		Sandwich Tern GRIEND												Sandwich Tern DE STEENPLAAT												Sandwich Tern WAGEJOT												Sandwich Tern DE PETTEN
		Date mortality first observed			30 May 2022									Date mortality first observed			21 June 2022									Date mortality first observed			4 June 2022									Date mortality first observed			26 May 2022
		% of pairs that produced a fledgling			20 of 2100 (1%)									% of pairs that produced a fledgling			0 of 150 (0%)									% of pairs that produced a fledgling			0 of 1,176 (0%)									% of pairs that produced a fledgling			5 of 3,374 (0.1%)
		Dead adults found, most removed			342									Dead adults found, removed			107									Dead adults found, most removed			170									Dead adults found, most removed			3,316 (1,271 within colony + 2,045 from outskirts)
		Dead young found, most removed			425									Dead young found			None (not applicable)									Dead young found, few removed			Hundreds									Dead young found, not removed			thousands
		Abandonned eggs			All nests of the 700 pairs of the late arrival group									Abandonned eggs			150 nests									Abandonned eggs			Many									Abandonned eggs			Not recorded
	Note: the first day of carcass removal, the older carcasses (birds dead in the previous days) were also removed
[truncated: 53 more columns]

## Sheet: Appendix 1 Table 2
Appendix 1 Table 2. We gratefully acknowledge the authors, originating and submitting laboratories of the sequences from GISAID’s EpiFlu Database on which this research is based. The list is detailed below. All submitters of data may be contacted directly via www.gisaid.org.
Isolate-ID	Country	Collection date	Isolate name	Originating Lab	Submitting Lab	Authors
EPI_ISL_12210335	Belgium	2022-Mar-19	A/Falco_peregrinus/Belgium/4055_0002/2022	Sciensano - Animal Infectious Diseases	Sciensano, Department of Animal Infectious Diseases	Van Borm, Steven; Roupie, Virginie; Lambrecht, Benedicte; Mathijs, Elisabeth; Steensels, Mieke
EPI_ISL_11259284	Ireland	2022-Feb-14	A/goose/Ireland/3869_22VIR2064-2/2022	Istituto Zooprofilattico Sperimentale delle Venezie, EU/OIE/Reference Laboratory and FAO Reference Centre for AI and ND	Istituto Zooprofilattico Sperimentale delle Venezie	Byrne, C.; Garcia, K.; Cuartero, L.G.; Barbierato, G.; Zecchin, B.; Fusaro, A.; Schivo, A.; Salviato, A.; Palumbo, E.; Giussani, E.; Monne, I.; Terregino, C.
EPI_ISL_6675755	Netherlands	2021-Nov-08	A/goose/Netherlands/21038413-002/2021	Wageningen Bioveterinary Research	Wageningen Bioveterinary Research	Beerens, Nancy; Harders, Frank; Pritz-Verschuren, Sylvia; Roose, Marit; Germeraad, Evelien; Engelsma, Marc; Heutink, Rene
EPI_ISL_6101869	Netherlands	2021-Oct-28	A/goose/Netherlands/21037720-001/2021	Wageningen Bioveterinary Research	Wageningen Bioveterinary Research	Beerens, Nancy; Harders, Frank; Pritz-Verschuren, Sylvia; Roose, Marit; Germeraad, Evelien; Engelsma, Marc; Heutink, Rene
EPI_ISL_12474794	Netherlands	2022-Apr-11	A/greylag goose /Netherlands/22006859-001/2022	Wageningen Bioveterinary Research	Wageningen Bioveterinary Research	Beerens, Nancy; Harders, Frank; Pritz-Verschuren, Sylvia; Roose, Marit; Venema, Sandra; Germeraad, Evelien; Engelsma, Marc; Heutink, Rene
EPI_ISL_12215416	Netherlands	2022-Mar-23	A/greylag goose/Netherlands/22005844-002/2022	Wageningen Bioveterinary Research	Wageningen Bioveterinary Research	Beerens, Nancy; Harders, Frank; Pritz-Verschuren, Sylvia; Roose, Marit; Venema, Sandra; Germeraad, Evelien; Engelsma, Marc; Heutink, Rene
EPI_ISL_12069978	Netherlands	2022-Mar-28	A/greylag goose/Netherlands/22006190-002/2022	Wageningen Bioveterinary Research	Wageningen Bioveterinary Research	Beerens, Nancy; Harders, Frank; Pritz-Verschuren, Sylvia; Roose, Marit; Venema, Sandra; Germeraad, Evelien; Engelsma, Marc; Heutink, Rene
EPI_ISL_6761000	Netherlands	2021-Oct-31	A/greylag goose/Netherlands/21037809-001/2021	Wageningen Bioveterinary Research	Wageningen Bioveterinary Research	Beerens, Nancy; Harders, Frank; Pritz-Verschuren, Sylvia; Roose, Marit; Germeraad, Evelien; Engelsma, Marc; Heutink, Rene
EPI_ISL_6328001	Netherlands	2021-Oct-19	A/greylag goose/Netherlands/21037497-001/2021	Wageningen Bioveterinary Research	Wageningen Bioveterinary Research	Beerens, Nancy; Harders, Frank; Pritz-Verschuren, Sylvia; Roose, Marit; Germeraad, Evelien; Engelsma, Marc; Heutink, Rene
EPI_ISL_12177629	Netherlands	2022-Apr-05	A/black-backed gull/Netherlands/22006711-001/2022	Wageningen Bioveterinary Research	Wageningen Bioveterinary Research	Beerens, Nancy; Harders, Frank; Pritz-Verschuren, Sylvia; Roose, Marit; Venema, Sandra; Germeraad, Evelien; Engelsma, Marc; Heutink, Rene
EPI_ISL_12069979	Netherlands	2022-Mar-27	A/black-backed gull/Netherlands/22006192-001/2022	Wageningen Bioveterinary Research	Wageningen Bioveterinary Research	Beerens, Nancy; Harders, Frank; Pritz-Verschuren, Sylvia; Roose, Marit; Venema, Sandra; Germeraad, Evelien; Engelsma, Marc; Heutink, Rene
EPI_ISL_9690841	Netherlands	2022-Jan-03	A/great black-backed gull/Netherlands/22000090-002/2022	Wageningen Bioveterinary Research	Wageningen Bioveterinary Research	Beerens, Nancy; Harders, Frank; Pritz-Verschuren, Sylvia; Roose, Marit; Venema, Sandra; Germeraad, Evelien; Engelsma, Marc; Heutink, Rene
EPI_ISL_11007535	Slovenia	2022-Jan-03	A/swan/Slovenia/13_22VIR777-8/2022	Beijing Genomics Institute (BGI)	Istituto Zooprofilattico Sperimentale delle Venezie	Slavec, B.; Ra?nik, J.; Krape?, U.; ?labravec, Z.; A?ko, J.; Cociancich, V.; Paller, T.; Vidrih, ?.; Rojs, O.Z.; Arseniev, S.; Groza, O.; Barbierato, G.; Zecchin, B.; Fusaro, A.; Schivo, A.; Salviato, A.; Palumbo, E.; Giussani, E.; Monne, I.; Terregino, C.
EPI_ISL_7952125	Netherlands	2021-Nov-25	A/mute swan/Netherlands/21039824-002/2021	Wageningen Bioveterinary Research	Wageningen Bioveterinary Research	Beerens, Nancy; Harders, Frank; Pritz-Verschuren, Sylvia; Roose, Marit; Venema, Sandra; Germeraad, Evelien; Engelsma, Marc; Heutink, Rene
EPI_ISL_6761020	Netherlands	2021-Nov-09	A/mute swan/Netherlands/21038479-002/2021	Wageningen Bioveterinary Research	Wageningen Bioveterinary Research	Beerens, Nancy; Harders, Frank; Pritz-Verschuren, Sylvia; Roose, Marit; Germeraad, Evelien; Engelsma, Marc; Heutink, Rene
EPI_ISL_5804788	Netherlands	2021-Oct-24	A/Mute swan/Netherlands/21037283-002/2021	Wageningen Bioveterinary Research	Wageningen Bioveterinary Research	Beerens, Nancy; Harders, Frank; Pritz-Verschuren, Sylvia; Roose, Marit; Germeraad, Evelien; Engelsma, Marc; Heutink, Rene
EPI_ISL_7733638	Italy	2021-Nov-17	A/turkey/Italy/21VIR9768-8/2021	Istituto Zooprofilattico Sperimentale delle Venezie, EU/OIE/Reference Laboratory and FAO Reference Centre for AI and ND	Istituto Zooprofilattico Sperimentale Delle Venezie	Zecchin, B.; Fusaro, A.; Schivo, A.; Salviato, A.; Palumbo, E.; Milani, A.; Giussani, E.; Pastori, A.; Monne, I.; Terregino, C.
EPI_ISL_12471659	Greece	2022-Feb-24	A/pelican/Greece/41_AL2_22VIR3126-3/2022	Istituto Zooprofilattico Sperimentale delle Venezie, EU/OIE/Reference Laboratory and FAO Reference Centre for AI and ND	Istituto Zooprofilattico Sperimentale delle Venezie	Georgiades, G.; Ragias, B.; Gkolia, A.; Anthopoulou, E.; Barbierato, G.; Zecchin, B.; Fusaro, A.; Schivo, A.; Salviato, A.; Palumbo, E.; Giussani, E.; Monne, I.; Terregino, C.
EPI_ISL_11259289	Spain	2022-Feb-10	A/gray_heron/Spain/602-1_22VIR2142-17/2022	Istituto Zooprofilattico Sperimentale delle Venezie, EU/OIE/Reference Laboratory and FAO Reference Centre for AI and ND	Istituto Zooprofilattico Sperimentale delle Venezie	Ruano, M.J.; Rocha, A.; Sanchez, A.; Aguero, M; Barbierato, G.; Zecchin, B.; Fusaro, A.; Schivo, A.; Salviato, A.; Palumbo, E.; Giussani, E.; Monne, I.; Terregino, C.
EPI_ISL_11259285	Spain	2022-Feb-03	A/stork/Spain/442-8_22VIR2142-12/2022	Istituto Zooprofilattico Sperimentale delle Venezie, EU/OIE/Reference Laboratory and FAO Reference Centre for AI and ND	Istituto Zooprofilattico Sperimentale delle Venezie	Ruano, M.J.; Rocha, A.; Sanchez, A.; Aguero, M; Barbierato, G.; Zecchin, B.; Fusaro, A.; Schivo, A.; Salviato, A.; Palumbo, E.; Giussani, E.; Monne, I.; Terregino, C.
EPI_ISL_8882216	Italy	2021-Dec-27	A/buzzard/Italy/21VIR11899-5/2021	Istituto Zooprofilattico Sperimentale delle Venezie, EU/OIE/Reference Laboratory and FAO Reference Centre for AI and ND	Istituto Zooprofilattico Sperimentale delle Venezie	Barbierato, G.; Zecchin, B.; Fusaro, A.; Schivo, A.; Salviato, A.; Palumbo, E.; Giussani, E.; Monne, I.; Terregino, C.
EPI_ISL_13300324	Netherlands	2022-May-27	A/white stork/Netherlands/22009973-002/2022	Wageningen Bioveterinary Research	Wageningen Bioveterinary Research	Beerens, Nancy; Harders, Frank; Pritz-Verschuren, Sylvia; Roose, Marit; Venema, Sandra; Germeraad, Evelien; Engelsma, Marc; Heutink, Rene
EPI_ISL_10724259	Netherlands	2022-Feb-01	A/seagull/Netherlands/22002274-002/2022	Wageningen Bioveterinary Research	Wageningen Bioveterinary Research	Beerens, Nancy; Harders, Frank; Pritz-Verschuren, Sylvia; Roose, Marit; Venema, Sandra; Germeraad, Evelien; Engelsma, Marc; Heutink, Rene
EPI_ISL_7952129	Netherlands	2021-Nov-20	A/western jackdaw/Netherlands/21039297-002/2021	Wageningen Bioveterinary Research	Wageningen Bioveterinary Research	Beerens, Nancy; Harders, Frank; Pritz-Verschuren, Sylvia; Roose, Marit; Venema, Sandra; Germeraad, Evelien; Engelsma, Marc; Heutink, Rene
EPI_ISL_11798572	Denmark	2021-Oct-13	A/Eurasian_wigeon/Denmark/24066-9/2021-10-13	Statens Serumm Institute	Statens Serum Institute	Charlotte Hjulsager, Yuan Liang
EPI_ISL_13613230	Netherlands	2022-Jun-13	A/Common Tern/Netherlands/3/2022	Erasmus Medical Center	Erasmus Medical Center
EPI_ISL_13613229	Netherlands	2022-Jun-12	A/Sandwich Tern/Netherlands/10/2022	Erasmus Medical Center	Erasmus Medical Center
EPI_ISL_13613228	Netherlands	2022-Jun-12	A/Sandwich Tern/Netherlands/9/2022	Erasmus Medical Center	Erasmus Medical Center
EPI_ISL_13613227	Netherlands	2022-Jun-10	A/Black-headed gull/Netherlands/9/2022	Erasmus Medical Center	Erasmus Medical Center
EPI_ISL_13613226	Netherlands	2022-Jun-10	A/Black-headed gull/Netherlands/8/2022	Erasmus Medical Center	Erasmus Medical Center
EPI_ISL_13613225	Netherlands	2022-Jun-10	A/Black-headed gull/Netherlands/7/2022	Erasmus Medical Center	Erasmus Medical Center
EPI_ISL_13613224	Netherlands	2022-Jun-10	A/Common Tern/Netherlands/2/2022	Erasmus Medical Center	Erasmus Medical Center
EPI_ISL_13613220	Netherlands	2022-Jun-06	A/Greylag Goose/Netherlands/5/2022	Erasmus Medical Center	Erasmus Medical Center
EPI_ISL_13613219	Netherlands	2022-Jun-06	A/Greylag Goose/Netherlands/4/2022	Erasmus Medical Center	Erasmus Medical Center
EPI_ISL_13429300	Netherlands	2022-Jun-06	A/Sandwich Tern/Netherlands/7/2022	Erasmus Medical Center	Erasmus Medical Center
EPI_ISL_13429299	Netherlands	2022-Jun-06	A/Sandwich Tern/Netherlands/6/2022	Erasmus Medical Center	Erasmus Medical Center
EPI_ISL_13429298	Netherlands	2022-Jun-03	A/Common Tern/Netherlands/1/2022	Erasmus Medical Center	Erasmus Medical Center
EPI_ISL_13429297	Netherlands	2022-Jun-03	A/Sandwich Tern/Netherlands/3/2022	Erasmus Medical Center	Erasmus Medical Center
EPI_ISL_13429296	Netherlands	2022-Jun-03	A/Sandwich Tern/Netherlands/2/2022	Erasmus Medical Center	Erasmus Medical Center
EPI_ISL_13429295	Netherlands	2022-Jun-04	A/Sandwich Tern/Netherlands/1/2022	Erasmus Medical Center	Erasmus Medical Center
EPI_ISL_13429294	Netherlands	2022-Jun-03	A/Black-headed gull/Netherlands/6/2022	Erasmus Medical Center	Erasmus Medical Center
EPI_ISL_13429293	Netherlands	2022-Jun-03	A/Black-headed gull/Netherlands/5/2022	Erasmus Medical Center	Erasmus Medical Center
EPI_ISL_13429292	Netherlands	2022-Jun-06	A/Sandwich Tern/Netherlands/5/2022	Erasmus Medical Center	Erasmus Medical Center
EPI_ISL_13429291	Netherlands	2022-Jun-06	A/Sandwich Tern/Netherlands/8/2022	Erasmus Medical Center	Erasmus Medical Center
EPI_ISL_13429290	Netherlands	2022-Jun-03	A/Caspian Gull/Netherlands/4/2022	Erasmus Medical Center	Erasmus Medical Center
EPI_ISL_12514425	Netherlands	2022-Apr-14	A/Black-headed gull/Netherlands/3/2022	Erasmus Medical Center	Erasmus Medical Center
EPI_ISL_13026237	Luxembourg	2021-Dec-14	A/Great cormorant/Luxembourg/21243185/2021	Laboratoire de Médecine vétérinaire de l'Etat	Luxembourg Institute of Health	Aurélie Sausy, Chantal Snoeck
EPI_ISL_11560325	Netherlands	2022-Mar-15	A/Great black-backed Gull/Netherlands/3/2022	Erasmus Medical Center	Erasmus Medical Center
EPI_ISL_11112340	Netherlands	2022-Feb-07	A/Barnacle Goose/Netherlands/10/2022	Erasmus Medical Center	Erasmus Medical Center
EPI_ISL_11922812	Poland	2022-Jan-23	A/chicken/Poland/H071_22VIR2515-6/2022	Istituto Zooprofilattico Sperimentale delle Venezie, EU/OIE/Reference Laboratory and FAO Reference Centre for AI and ND	Istituto Zooprofilattico Sperimentale delle Venezie	Swieton, E.; Smietanka, K.; Barbierato, G.; Zecchin, B.; Fusaro, A.; Schivo, A.; Salviato, A.; Palumbo, E.; Giussani, E.; Monne, I.; Terregino, C.
EPI_ISL_11259307	Spain	2022-Feb-14	A/chicken/Spain/587-1_22VIR2142-33/2022	Istituto Zooprofilattico Sperimentale delle Venezie, EU/OIE/Reference Laboratory and FAO Reference Centre for AI and ND	Istituto Zooprofilattico Sperimentale delle Venezie	Ruano, M.J.; Rocha, A.; Sanchez, A.; Aguero, M; Barbierato, G.; Zecchin, B.; Fusaro, A.; Schivo, A.; Salviato, A.; Palumbo, E.; Giussani, E.; Monne, I.; Terregino, C.
EPI_ISL_5403566	Germany	2021-Oct-14	A/Eurasian wigeon/Germany-SH/AI05948/2021	Landeslabor Schleswig-Holstein	Friedrich-Loeffler-Institut
EPI_ISL_6934175	Poland	2021-Nov-07	A/domestic_duck/Poland/H1942-N/2021	National Veterinary Research Institut Poland, PIWet-PIB	National Veterinary Research Institut Poland, PIWet-PIB	E. Swieton, K. Smietanka
EPI_ISL_9117228	Netherlands	2022-Jan-04	A/northern goshawk/Netherlands/22000305-002/2022	Wageningen Bioveterinary Research	Wageningen Bioveterinary Research	Beerens, Nancy; Harders, Frank; Pritz-Verschuren, Sylvia; Roose, Marit; Venema, Sandra; Germeraad, Evelien; Engelsma, Marc; Heutink, Rene
EPI_ISL_7267244	Netherlands	2021-Nov-12	A/common buzzard/Netherlands/21038793-001/2021	Wageningen Bioveterinary Research	Wageningen Bioveterinary Research	Beerens, Nancy; Harders, Frank; Pritz-Verschuren, Sylvia; Roose, Marit; Venema, Sandra; Germeraad, Evelien; Engelsma, Marc; Heutink, Rene
EPI_ISL_11798579	Denmark	2021-Nov-01	A/greylag_goose/Denmark/24343-1.02/2021-11-01	Statens Serumm Institute	Statens Serum Institute	Charlotte Hjulsager, Yuan Liang
EPI_ISL_11798578	Denmark	2021-Oct-27	A/greylag_goose/Denmark/24309-1.01/2021-10-27	Statens Serumm Institute	Statens Serum Institute	Charlotte Hjulsager, Yuan Liang
EPI_ISL_9616212	Netherlands	2022-Jan-06	A/red knot/Netherlands/22000409-002/2022	Wageningen Bioveterinary Research	Wageningen Bioveterinary Research	Beerens, Nancy; Harders, Frank; Pritz-Verschuren, Sylvia; Roose, Marit; Venema, Sandra; Germeraad, Evelien; Engelsma, Marc; Heutink, Rene
EPI_ISL_13300319	Netherlands	2022-May-26	A/brant goose/Netherlands/22009881-002/2022	Wageningen Bioveterinary Research	Wageningen Bioveterinary Research	Beerens, Nancy; Harders, Frank; Pritz-Verschuren, Sylvia; Roose, Marit; Venema, Sandra; Germeraad, Evelien; Engelsma, Marc; Heutink, Rene
EPI_ISL_11561593	United Kingdom	2022-Feb-03	A/black-headed_gull/England/388256/2022	Animal and Plant Health Agency (APHA)	Animal and Plant Health Agency (APHA)
EPI_ISL_11406403	United Kingdom	2022-Jan-31	A/black-headed_gull/England/306270/2022	Animal and Plant Health Agency (APHA)	Animal and Plant Health Agency (APHA)
EPI_ISL_6101868	Netherlands	2021-Oct-27	A/black-headed gull/Netherlands/21037589-002/2021	Wageningen Bioveterinary Research	Wageningen Bioveterinary Research	Beerens, Nancy; Harders, Frank; Pritz-Verschuren, Sylvia; Roose, Marit; Germeraad, Evelien; Engelsma, Marc; Heutink, Rene
EPI_ISL_12474793	Netherlands	2022-Apr-17	A/barnacle goose/Netherlands/22007405-004/2022	Wageningen Bioveterinary Research	Wageningen Bioveterinary Research	Beerens, Nancy; Harders, Frank; Pritz-Verschuren, Sylvia; Roose, Marit; Venema, Sandra; Germeraad, Evelien; Engelsma, Marc; Heutink, Rene
EPI_ISL_9221519	Netherlands	2022-Jan-06	A/barnacle goose/Netherlands/22000419-002/2022	Wageningen Bioveterinary Research	Wageningen Bioveterinary Research	Beerens, Nancy; Harders, Frank; Pritz-Verschuren, Sylvia; Roose, Marit; Venema, Sandra; Germeraad, Evelien; Engelsma, Marc; Heutink, Rene
EPI_ISL_5463800	Russian Federation	2021-Sep-30	A/chicken/Saratov/29-06V/2021	Center of Hygiene and Epidemiology in Saratov Oblast	State Research Center of Virology and Biotechnology (VECTOR)	Natalia,Goncharova; Ivan,Susloparov; Natalia,Kolosova; Alexey,Danilenko; Juliya,Bulanovich; Vasiliy,Marchenko; Alexander,Ryzhikov
EPI_ISL_9012696	United Kingdom	2021-Nov-01	A/chicken/Scotland/054477/2021	Animal and Plant Health Agency (APHA)	Animal and Plant Health Agency (APHA)
